# Supplementary material for: Visual perception of texture regularity: Conjoint measurements and a wavelet response-distribution model
Source: PLoS Comput Biol. 2021 Oct 15;17(10):e1008802. doi: 10.1371/journal.pcbi.1008802 (PMC8550603; doi:10.1371/journal.pcbi.1008802)
Supplement: S3 Data — (CSV) [file pcbi.1008802.s014.csv]

0	1	2	1	1	1	1
1	1	3	1	3	1	1
0	1	3	1	1	1	2
0	1	2	1	3	1	2
0	1	3	1	1	1	3
1	1	2	1	3	1	3
1	1	1	1	1	1	4
1	1	3	1	2	1	4
1	1	2	1	2	1	5
1	1	3	1	2	1	5
1	1	3	1	3	1	5
1	2	2	1	1	1	1
0	2	3	1	1	1	1
1	2	1	1	1	1	2
1	2	2	1	2	1	2
1	2	3	1	1	1	3
1	2	2	1	2	1	3
1	2	3	1	2	1	3
1	2	1	1	3	1	3
1	2	3	1	3	1	3
1	2	1	1	2	1	4
1	2	1	1	3	1	4
1	2	2	1	1	1	5
1	2	3	1	1	1	5
1	2	2	1	3	1	5
0	3	1	1	3	1	1
1	3	1	1	2	1	2
1	3	3	1	2	1	2
0	3	2	1	3	1	2
1	3	1	1	2	1	3
1	3	3	1	2	1	3
1	3	1	1	3	1	3
1	3	2	1	3	1	3
1	3	2	1	3	1	4
1	3	1	1	1	1	5
0	1	2	2	3	1	1
1	1	2	2	1	1	3
0	1	3	2	1	1	3
1	1	2	2	3	1	4
0	2	3	2	2	1	1
0	2	3	2	3	1	1
1	2	1	2	2	1	2
1	2	1	2	1	1	5
1	2	2	2	1	1	5
1	3	3	2	1	1	2
1	3	1	2	3	1	2
1	3	1	2	1	1	3
1	3	2	2	1	1	3
1	3	1	2	2	1	3
1	3	2	2	2	1	3
1	3	1	2	1	1	4
1	3	3	2	1	1	4
1	3	1	2	1	1	5
1	3	1	2	3	1	5
0	1	1	3	2	1	2
1	1	2	3	2	1	2
1	1	3	3	1	1	3
1	1	1	3	2	1	3
1	1	3	3	3	1	3
1	1	2	3	2	1	4
1	1	1	3	3	1	4
1	1	2	3	1	1	5
1	1	1	3	2	1	5
1	2	2	3	1	1	2
1	2	1	3	2	1	2
0	2	3	3	1	1	3
1	2	1	3	1	1	4
1	2	1	3	3	1	4
1	2	3	3	1	1	5
0	3	3	3	1	1	3
1	3	3	3	2	1	3
1	3	2	3	3	1	3
0	3	3	3	3	1	3
1	3	1	3	2	1	4
1	3	1	3	3	1	5
1	3	3	3	3	1	5
1	1	2	1	1	2	2
0	1	3	1	1	2	2
0	1	3	1	3	2	2
1	1	1	1	2	2	3
0	1	3	1	2	2	3
1	1	1	1	3	2	3
1	1	3	1	3	2	3
1	1	1	1	1	2	5
1	1	2	1	1	2	5
1	1	3	1	2	2	5
1	2	1	1	2	2	2
1	2	2	1	3	2	2
1	2	1	1	1	2	3
1	2	3	1	3	2	3
1	2	2	1	1	2	5
1	2	3	1	3	2	5
1	3	3	1	2	2	2
1	3	3	1	3	2	2
1	3	1	1	2	2	3
1	3	3	1	3	2	3
1	3	2	1	3	2	4
1	3	1	1	1	2	5
1	3	3	1	1	2	5
1	3	3	1	3	2	5
1	1	1	2	2	2	2
1	1	2	2	1	2	3
0	1	2	2	2	2	3
1	1	1	2	3	2	3
0	1	3	2	1	2	4
1	1	3	2	1	2	5
1	1	2	2	3	2	5
1	2	3	2	1	2	4
1	2	1	2	2	2	4
1	2	3	2	2	2	4
1	2	3	2	1	2	5
1	2	3	2	2	2	5
1	2	3	2	3	2	5
1	3	1	2	3	2	2
0	3	2	2	1	2	3
1	3	1	2	2	2	3
1	3	1	2	3	2	3
1	3	3	2	1	2	4
1	3	2	2	3	2	4
1	3	1	2	1	2	5
0	1	3	3	3	2	2
0	1	2	3	3	2	3
0	1	1	3	1	2	4
1	1	3	3	3	2	4
1	1	3	3	2	2	5
1	1	1	3	3	2	5
1	2	1	3	3	2	3
1	2	3	3	3	2	3
1	2	3	3	1	2	4
1	2	1	3	2	2	5
1	3	2	3	2	2	3
1	3	1	3	3	2	3
1	3	1	3	3	2	4
1	3	3	3	3	2	4
1	3	1	3	1	2	5
1	3	3	3	3	2	5
1	1	3	1	1	3	4
0	1	2	1	2	3	4
1	1	1	1	3	3	4
1	1	3	1	3	3	4
1	1	2	1	1	3	5
0	2	3	1	1	3	3
1	2	1	1	2	3	4
1	2	2	1	2	3	4
1	2	2	1	2	3	5
0	3	3	1	1	3	3
1	3	1	1	2	3	3
1	3	2	1	2	3	3
1	3	3	1	3	3	5
1	1	1	2	3	3	3
0	1	2	2	3	3	3
0	1	3	2	1	3	4
0	1	3	2	2	3	4
1	1	1	2	1	3	5
1	1	2	2	1	3	5
0	1	3	2	1	3	5
1	1	1	2	3	3	5
1	2	2	2	3	3	3
1	2	2	2	3	3	4
1	2	3	2	2	3	5
0	3	3	2	2	3	3
1	3	1	2	3	3	3
0	1	2	3	3	3	3
0	1	3	3	2	3	4
0	1	1	3	1	3	5
1	1	2	3	1	3	5
1	2	2	3	3	3	3
0	2	3	3	3	3	3
1	2	1	3	1	3	5
1	2	2	3	2	3	5
1	3	3	3	3	3	3
1	3	2	3	2	3	4
0	3	3	3	3	3	4
0	3	2	3	2	3	5
1	1	1	1	1	4	4
0	1	3	1	2	4	4
0	1	2	1	2	4	5
1	1	3	1	2	4	5
1	2	1	1	3	4	5
1	3	3	1	1	4	4
1	3	2	1	3	4	4
1	3	3	1	3	4	4
1	1	1	2	2	4	4
1	1	3	2	2	4	4
0	1	3	2	3	4	4
0	2	3	2	2	4	4
0	2	3	2	3	4	4
1	2	2	2	1	4	5
0	3	3	2	2	4	4
0	3	3	2	3	4	4
1	3	1	2	3	4	5
1	3	3	2	3	4	5
1	1	2	3	1	4	5
1	1	3	3	2	4	5
1	2	2	3	3	4	4
1	2	1	3	3	4	5
1	3	3	3	1	4	5
1	3	1	3	2	4	5
1	1	1	1	1	5	5
0	1	2	1	1	5	5
1	1	3	1	1	5	5
0	1	1	1	2	5	5
0	3	3	1	1	5	5
1	2	2	2	2	5	5
1	2	1	2	3	5	5
1	2	3	2	3	5	5
1	3	1	2	3	5	5
0	1	1	1	1	1	1
1	1	3	1	1	1	1
0	1	2	1	2	1	1
1	1	1	1	3	1	1
1	1	2	1	1	1	2
1	1	1	1	2	1	5
0	2	3	1	2	1	1
1	2	3	1	3	1	1
1	2	3	1	2	1	2
0	2	1	1	3	1	2
1	2	2	1	2	1	5
1	3	1	1	2	1	1
0	3	2	1	2	1	1
1	3	3	1	1	1	2
1	3	3	1	3	1	3
1	3	1	1	2	1	4
1	3	1	1	2	1	5
1	3	2	1	2	1	5
1	3	3	1	2	1	5
0	1	2	2	1	1	2
1	1	2	2	2	1	2
1	1	1	2	1	1	3
1	1	1	2	2	1	3
1	1	2	2	2	1	3
1	1	3	2	1	1	4
0	1	3	2	2	1	4
1	1	3	2	3	1	4
1	1	1	2	1	1	5
1	1	3	2	1	1	5
1	1	2	2	3	1	5
1	2	1	2	1	1	2
0	2	2	2	1	1	3
1	2	3	2	1	1	3
1	2	1	2	2	1	3
1	2	2	2	3	1	3
1	2	3	2	3	1	3
1	2	2	2	1	1	4
1	2	3	2	3	1	4
1	2	2	2	3	1	5
0	3	3	2	2	1	1
0	3	3	2	3	1	1
1	3	1	2	2	1	2
1	3	2	2	3	1	2
1	3	2	2	3	1	3
1	3	2	2	1	1	4
1	3	2	2	2	1	4
1	3	3	2	3	1	4
1	3	2	2	1	1	5
1	3	3	2	1	1	5
1	3	2	2	2	1	5
1	3	3	2	3	1	5
0	1	1	3	3	1	1
0	1	2	3	3	1	1
0	1	1	3	1	1	2
1	1	3	3	1	1	2
1	1	2	3	3	1	3
1	1	1	3	1	1	4
1	1	2	3	1	1	4
1	1	3	3	1	1	4
1	1	1	3	2	1	4
1	1	2	3	3	1	4
1	1	3	3	3	1	4
0	1	3	3	1	1	5
1	1	2	3	3	1	5
0	2	2	3	3	1	1
1	2	3	3	1	1	2
1	2	2	3	2	1	2
1	2	3	3	2	1	2
1	2	3	3	3	1	2
1	2	2	3	2	1	3
1	2	1	3	2	1	4
1	2	3	3	3	1	4
1	2	3	3	2	1	5
1	2	1	3	3	1	5
1	3	1	3	1	1	2
1	3	2	3	1	1	2
1	3	2	3	2	1	3
1	3	2	3	2	1	4
1	3	2	3	2	1	5
1	3	2	3	3	1	5
1	1	2	1	3	2	2
1	1	3	1	1	2	3
1	1	3	1	1	2	4
1	1	1	1	2	2	4
1	1	3	1	3	2	5
1	2	3	1	1	2	2
1	2	2	1	2	2	2
1	2	3	1	2	2	2
1	2	1	1	3	2	4
1	2	3	1	1	2	5
1	3	2	1	2	2	3
1	3	2	1	3	2	3
1	3	3	1	1	2	4
1	3	3	1	2	2	4
1	3	3	1	3	2	4
1	3	1	1	2	2	5
1	1	1	2	3	2	2
0	1	2	2	3	2	2
1	1	2	2	3	2	3
1	1	1	2	2	2	4
1	1	3	2	2	2	4
1	1	1	2	1	2	5
1	1	2	2	1	2	5
1	1	1	2	2	2	5
1	1	2	2	2	2	5
1	2	2	2	2	2	2
1	2	3	2	2	2	3
1	2	3	2	3	2	3
1	2	3	2	3	2	4
1	2	1	2	2	2	5
1	2	1	2	3	2	5
0	3	2	2	2	2	3
1	3	1	2	2	2	4
1	3	1	2	3	2	4
1	3	2	2	2	2	5
1	3	3	2	2	2	5
1	3	2	2	3	2	5
1	3	3	2	3	2	5
0	1	2	3	3	2	2
1	1	1	3	1	2	3
1	1	1	3	2	2	3
1	1	2	3	2	2	4
1	1	2	3	2	2	5
0	2	3	3	1	2	3
1	2	2	3	2	2	3
0	2	3	3	2	2	3
1	2	2	3	3	2	3
1	2	2	3	3	2	4
1	2	1	3	1	2	5
1	3	3	3	3	2	3
1	1	2	1	1	3	3
0	1	3	1	2	3	3
1	1	1	1	1	3	4
1	1	1	1	2	3	4
1	2	3	1	2	3	3
0	2	3	1	3	3	3
0	2	3	1	1	3	4
1	2	3	1	2	3	4
1	2	2	1	1	3	5
1	2	3	1	1	3	5
1	2	2	1	3	3	5
1	3	1	1	3	3	3
1	3	2	1	3	3	3
1	3	1	1	1	3	5
1	3	3	1	1	3	5
1	3	1	1	2	3	5
1	3	3	1	2	3	5
1	3	1	1	3	3	5
1	3	2	1	3	3	5
0	1	3	2	2	3	5
1	2	2	2	1	3	5
1	2	3	2	1	3	5
1	2	2	2	2	3	5
1	2	2	2	3	3	5
1	3	2	2	3	3	3
1	3	3	2	3	3	3
1	3	1	2	1	3	4
1	3	3	2	2	3	4
1	3	3	2	1	3	5
1	3	1	2	2	3	5
1	3	2	2	2	3	5
1	3	3	2	3	3	5
0	1	3	3	3	3	3
1	1	1	3	3	3	4
1	1	3	3	1	3	5
1	1	1	3	2	3	5
1	1	2	3	2	3	5
0	2	1	3	1	3	4
0	2	3	3	1	3	4
0	2	3	3	2	3	4
1	2	2	3	1	3	5
1	2	1	3	3	3	5
0	3	2	3	1	3	4
0	3	3	3	1	3	4
0	3	3	3	2	3	4
1	3	1	3	3	3	4
1	1	3	1	1	4	5
1	1	1	1	3	4	5
1	1	2	1	3	4	5
1	2	1	1	2	4	4
1	2	3	1	3	4	4
0	2	2	1	3	4	5
0	3	2	1	2	4	4
1	3	1	1	2	4	5
1	1	2	2	1	4	5
1	1	1	2	2	4	5
1	1	2	2	2	4	5
0	1	3	2	2	4	5
0	1	1	2	3	4	5
1	2	1	2	2	4	5
1	2	2	2	2	4	5
1	3	2	2	1	4	5
1	3	3	2	2	4	5
0	3	2	2	3	4	5
0	1	3	3	3	4	5
0	2	1	3	1	4	5
1	2	2	3	1	4	5
0	2	1	3	2	4	5
1	2	3	3	2	4	5
1	3	1	1	2	5	5
1	3	3	1	2	5	5
1	3	1	1	3	5	5
1	3	3	1	3	5	5
0	1	2	2	3	5	5
1	3	3	2	2	5	5
1	1	1	3	3	5	5
0	2	3	3	3	5	5
0	1	1	1	2	1	1
1	1	2	1	2	1	2
1	1	1	1	3	1	2
1	1	1	1	2	1	3
1	1	3	1	2	1	3
1	1	3	1	3	1	3
1	1	2	1	1	1	4
1	1	2	1	2	1	4
1	1	1	1	3	1	4
1	1	3	1	1	1	5
1	2	1	1	2	1	1
1	2	2	1	3	1	1
1	2	2	1	1	1	3
1	2	1	1	2	1	3
1	2	2	1	3	1	3
1	2	1	1	1	1	4
1	2	3	1	1	1	4
1	2	2	1	2	1	4
1	2	3	1	3	1	4
1	2	1	1	1	1	5
0	3	3	1	1	1	1
1	3	2	1	1	1	2
1	3	2	1	1	1	3
1	3	3	1	1	1	4
1	3	3	1	2	1	4
1	3	3	1	3	1	4
1	3	2	1	3	1	5
1	1	1	2	2	1	1
0	1	3	2	2	1	1
0	1	1	2	3	1	1
0	1	3	2	3	1	1
0	1	3	2	1	1	2
0	1	1	2	3	1	2
0	1	2	2	3	1	2
1	1	3	2	3	1	3
1	1	1	2	1	1	4
1	1	2	2	1	1	4
1	1	1	2	2	1	5
1	1	2	2	2	1	5
0	2	2	2	3	1	1
1	2	3	2	1	1	2
1	2	3	2	3	1	2
1	2	1	2	1	1	3
1	2	1	2	3	1	3
1	2	1	2	1	1	4
1	2	3	2	1	1	4
1	2	2	2	2	1	4
1	3	2	2	3	1	1
1	3	1	2	1	1	2
0	3	3	2	2	1	2
0	3	3	2	3	1	2
1	3	1	2	2	1	4
1	3	3	2	2	1	4
1	3	3	2	2	1	5
1	3	2	2	3	1	5
1	1	1	3	3	1	2
1	1	2	3	2	1	3
1	2	1	3	3	1	2
0	2	2	3	3	1	2
1	2	1	3	1	1	3
1	2	1	3	2	1	3
1	2	3	3	2	1	3
1	2	3	3	3	1	3
1	2	1	3	2	1	5
1	2	2	3	3	1	5
1	3	2	3	2	1	2
1	3	1	3	2	1	3
1	3	1	3	3	1	3
1	1	1	1	2	2	2
0	1	2	1	2	2	2
1	1	3	1	2	2	2
1	1	1	1	1	2	3
1	1	2	1	1	2	3
1	1	1	1	1	2	4
1	1	2	1	2	2	4
1	1	3	1	2	2	4
1	1	1	1	3	2	4
1	1	2	1	3	2	4
1	1	1	1	3	2	5
1	2	1	1	2	2	3
1	2	3	1	1	2	4
1	2	1	1	2	2	4
1	2	3	1	3	2	4
1	2	1	1	1	2	5
1	2	1	1	2	2	5
1	2	2	1	2	2	5
0	3	1	1	2	2	2
0	3	2	1	2	2	2
1	3	3	1	2	2	3
1	3	1	1	1	2	4
1	3	2	1	2	2	5
1	3	2	1	3	2	5
1	1	3	2	2	2	2
1	1	3	2	2	2	3
1	1	2	2	3	2	4
1	2	1	2	3	2	2
1	2	1	2	3	2	4
1	2	1	2	1	2	5
1	2	2	2	3	2	5
1	3	2	2	3	2	2
1	3	3	2	1	2	3
1	3	2	2	3	2	3
0	3	3	2	3	2	3
1	3	2	2	1	2	4
1	3	3	2	2	2	4
1	3	3	2	3	2	4
1	3	2	2	1	2	5
1	1	2	3	2	2	3
1	1	1	3	3	2	3
1	1	3	3	2	2	4
1	1	1	3	3	2	4
1	2	1	3	1	2	3
1	2	1	3	2	2	3
1	2	2	3	2	2	4
1	2	3	3	2	2	4
1	2	3	3	3	2	4
1	2	2	3	1	2	5
1	3	3	3	3	2	2
1	3	1	3	1	2	4
1	3	2	3	1	2	4
1	3	3	3	1	2	4
1	3	2	3	2	2	4
1	3	3	3	2	2	5
1	1	1	1	2	3	3
1	1	2	1	2	3	3
0	1	2	1	3	3	3
0	1	3	1	2	3	4
1	1	1	1	1	3	5
1	1	2	1	2	3	5
1	1	1	1	3	3	5
1	1	2	1	3	3	5
0	2	2	1	1	3	3
1	2	1	1	1	3	4
1	2	1	1	3	3	4
0	2	3	1	3	3	4
1	2	1	1	2	3	5
1	2	3	1	2	3	5
1	2	1	1	3	3	5
1	3	1	1	1	3	4
1	3	1	1	2	3	4
1	3	2	1	2	3	4
1	3	1	1	3	3	4
1	3	3	1	3	3	4
0	1	1	2	2	3	3
0	1	3	2	2	3	3
0	1	2	2	2	3	4
0	1	3	2	3	3	4
1	1	3	2	3	3	5
1	2	1	2	3	3	3
1	2	3	2	3	3	3
1	2	1	2	3	3	5
0	3	3	2	1	3	4
1	3	1	2	2	3	4
1	3	2	2	2	3	4
1	3	2	2	3	3	4
1	3	1	2	1	3	5
1	3	1	2	3	3	5
1	1	1	3	3	3	3
0	1	2	3	1	3	4
1	1	1	3	2	3	4
1	1	3	3	2	3	5
1	1	1	3	3	3	5
1	1	3	3	3	3	5
1	2	3	3	3	3	4
1	2	3	3	1	3	5
1	2	3	3	2	3	5
1	2	2	3	3	3	5
1	2	3	3	3	3	5
1	3	1	3	1	3	4
1	3	2	3	3	3	4
1	3	2	3	1	3	5
1	3	2	3	3	3	5
1	3	3	3	3	3	5
0	1	2	1	1	4	4
1	1	1	1	3	4	4
1	1	1	1	2	4	5
1	2	3	1	1	4	4
1	2	3	1	2	4	4
1	2	2	1	3	4	4
1	3	1	1	3	4	4
1	3	1	1	3	4	5
0	3	2	1	3	4	5
1	3	3	1	3	4	5
1	1	2	2	2	4	4
1	1	1	2	3	4	4
0	1	2	2	3	4	4
0	1	1	2	1	4	5
0	2	2	2	3	4	4
1	2	1	2	1	4	5
0	2	3	2	1	4	5
0	2	3	2	3	4	5
1	3	3	2	1	4	5
0	1	1	3	3	4	4
0	1	1	3	1	4	5
0	1	3	3	1	4	5
0	1	2	3	3	4	5
0	2	3	3	3	4	4
0	2	2	3	3	4	5
1	3	2	3	2	4	5
1	3	3	3	2	4	5
1	3	2	3	3	4	5
0	2	2	1	1	5	5
1	2	2	1	2	5	5
1	3	2	1	3	5	5
0	1	3	2	3	5	5
0	2	2	3	3	5	5
0	3	3	3	3	5	5
0	1	2	1	3	1	1
0	1	1	1	1	1	2
1	1	1	1	2	1	2
1	1	2	1	1	1	3
1	1	2	1	2	1	3
1	1	1	1	2	1	4
1	1	2	1	3	1	4
1	1	3	1	3	1	4
1	1	1	1	1	1	5
1	1	2	1	3	1	5
1	2	2	1	2	1	1
1	2	3	1	1	1	2
1	2	2	1	3	1	2
1	2	3	1	2	1	4
1	2	2	1	3	1	4
1	2	1	1	2	1	5
1	2	3	1	3	1	5
1	3	3	1	2	1	1
1	3	2	1	3	1	1
1	3	1	1	1	1	2
0	3	3	1	3	1	2
1	3	1	1	1	1	3
1	3	1	1	3	1	5
1	3	3	1	3	1	5
1	1	2	2	2	1	1
1	1	1	2	2	1	2
1	1	3	2	2	1	2
1	1	3	2	3	1	2
1	1	1	2	3	1	3
1	1	2	2	3	1	3
1	1	1	2	2	1	4
1	1	2	2	2	1	4
1	1	1	2	3	1	4
1	1	3	2	2	1	5
1	1	1	2	3	1	5
1	1	3	2	3	1	5
1	2	1	2	3	1	1
1	2	2	2	2	1	2
1	2	3	2	2	1	2
1	2	2	2	3	1	2
1	2	2	2	2	1	3
1	2	3	2	2	1	3
1	2	1	2	2	1	4
1	2	3	2	2	1	4
1	2	1	2	3	1	4
1	2	2	2	2	1	5
1	2	3	2	2	1	5
1	2	1	2	3	1	5
0	3	2	2	1	1	2
1	3	3	2	1	1	3
0	3	3	2	3	1	3
1	1	3	3	3	1	1
0	1	2	3	3	1	2
1	1	3	3	3	1	2
0	1	1	3	1	1	3
1	1	1	3	1	1	5
1	1	3	3	2	1	5
1	1	3	3	3	1	5
1	2	3	3	3	1	1
1	2	2	3	1	1	3
1	2	1	3	3	1	3
1	2	2	3	3	1	3
1	2	2	3	2	1	4
1	2	3	3	2	1	4
1	2	2	3	3	1	4
1	2	3	3	3	1	5
1	3	3	3	1	1	2
1	3	1	3	2	1	2
1	3	3	3	3	1	2
1	3	3	3	2	1	4
1	3	1	3	3	1	4
1	3	2	3	3	1	4
1	3	3	3	3	1	4
1	3	3	3	1	1	5
0	1	1	1	3	2	2
1	1	2	1	3	2	3
1	1	3	1	1	2	5
1	1	2	1	2	2	5
0	2	2	1	1	2	2
1	2	2	1	1	2	3
1	2	2	1	2	2	3
1	2	2	1	3	2	3
1	2	2	1	1	2	4
1	2	2	1	2	2	4
1	2	3	1	2	2	4
1	2	3	1	2	2	5
1	2	1	1	3	2	5
0	3	3	1	1	2	2
1	3	1	1	3	2	2
0	3	1	1	1	2	3
1	3	3	1	1	2	3
1	3	2	1	1	2	4
1	3	1	1	2	2	4
1	3	2	1	2	2	4
1	3	1	1	3	2	4
1	3	2	1	1	2	5
1	3	1	1	3	2	5
0	1	2	2	2	2	2
1	1	2	2	1	2	4
1	1	2	2	2	2	4
1	1	1	2	3	2	4
1	1	3	2	3	2	4
1	1	1	2	3	2	5
1	1	3	2	3	2	5
0	2	3	2	3	2	2
1	2	1	2	1	2	3
1	2	3	2	1	2	3
1	2	2	2	2	2	3
1	2	2	2	3	2	3
1	2	1	2	1	2	4
1	2	2	2	2	2	4
1	2	2	2	2	2	5
1	3	3	2	3	2	2
1	3	1	2	1	2	4
1	3	2	2	2	2	4
1	3	1	2	3	2	5
1	1	1	3	3	2	2
1	1	3	3	1	2	4
1	1	1	3	2	2	4
1	1	1	3	1	2	5
1	1	3	3	1	2	5
0	1	1	3	2	2	5
1	1	3	3	3	2	5
0	2	3	3	3	2	2
1	2	1	3	1	2	4
1	2	1	3	2	2	4
1	2	1	3	3	2	4
1	2	3	3	1	2	5
1	2	3	3	2	2	5
1	3	1	3	1	2	3
0	3	3	3	1	2	3
1	3	1	3	2	2	3
1	3	2	3	3	2	3
1	3	1	3	2	2	4
1	3	3	3	2	2	4
1	3	2	3	3	2	4
1	3	3	3	1	2	5
1	3	2	3	2	2	5
1	3	1	3	3	2	5
1	3	2	3	3	2	5
1	1	1	1	3	3	3
1	1	3	1	1	3	5
1	1	1	1	2	3	5
0	1	3	1	2	3	5
1	2	1	1	3	3	3
1	2	2	1	3	3	4
1	2	1	1	1	3	5
1	2	3	1	3	3	5
1	3	3	1	1	3	4
0	1	1	2	1	3	4
0	1	2	2	3	3	4
0	1	2	2	3	3	5
0	2	3	2	2	3	3
1	2	1	2	1	3	4
1	2	3	2	1	3	4
1	2	1	2	2	3	4
0	2	2	2	2	3	4
1	2	3	2	2	3	4
1	2	1	2	3	3	4
1	2	1	2	1	3	5
1	2	1	2	2	3	5
1	3	1	2	3	3	4
1	3	2	2	3	3	5
0	1	1	3	1	3	4
1	1	3	3	1	3	4
1	1	2	3	3	3	4
0	1	3	3	3	3	4
1	2	2	3	2	3	4
1	2	1	3	2	3	5
1	3	1	3	2	3	4
1	3	1	3	2	3	5
1	1	1	1	2	4	4
1	1	3	1	3	4	5
0	2	2	1	2	4	4
1	2	1	1	1	4	5
1	2	2	1	1	4	5
0	2	3	1	1	4	5
1	2	1	1	2	4	5
1	2	2	1	2	4	5
1	3	1	1	2	4	4
1	3	3	1	1	4	5
1	3	2	1	2	4	5
0	1	3	2	1	4	5
1	1	2	2	3	4	5
0	1	3	2	3	4	5
0	2	2	2	2	4	4
1	2	3	2	2	4	5
1	2	1	2	3	4	5
1	2	2	2	3	4	5
1	3	1	2	3	4	4
1	3	1	2	2	4	5
1	3	2	2	2	4	5
1	2	3	3	3	4	5
1	3	1	3	1	4	5
1	3	1	3	3	4	5
1	3	3	3	3	4	5
0	1	2	1	2	5	5
1	1	3	1	2	5	5
0	1	1	1	3	5	5
1	1	2	1	3	5	5
1	1	3	1	3	5	5
1	2	3	1	2	5	5
1	2	2	1	3	5	5
1	1	1	2	2	5	5
1	2	2	2	3	5	5
1	3	3	2	3	5	5
0	1	3	3	3	5	5
0	1	3	1	2	1	1
1	1	3	1	2	1	2
0	1	3	1	3	1	2
1	1	1	1	1	1	3
1	1	1	1	3	1	3
1	1	3	1	1	1	4
1	1	2	1	1	1	5
1	1	1	1	3	1	5
0	2	1	1	3	1	1
0	2	2	1	1	1	2
1	2	1	1	2	1	2
1	2	3	1	3	1	2
1	2	1	1	1	1	3
1	2	2	1	1	1	4
1	2	3	1	2	1	5
1	2	1	1	3	1	5
0	3	3	1	3	1	1
0	3	2	1	2	1	2
0	3	1	1	3	1	2
1	3	3	1	1	1	3
1	3	2	1	2	1	3
1	3	1	1	1	1	4
1	3	2	1	1	1	4
1	3	2	1	2	1	4
1	3	1	1	3	1	4
1	3	2	1	1	1	5
1	3	3	1	1	1	5
0	1	1	2	1	1	2
1	1	3	2	2	1	3
1	1	2	2	1	1	5
0	2	2	2	2	1	1
1	2	2	2	1	1	2
1	2	1	2	3	1	2
1	2	2	2	3	1	4
1	2	3	2	1	1	5
1	2	1	2	2	1	5
1	2	3	2	3	1	5
0	3	1	2	3	1	1
1	3	2	2	2	1	2
1	3	3	2	2	1	3
1	3	1	2	3	1	3
1	3	1	2	3	1	4
1	3	2	2	3	1	4
1	3	1	2	2	1	5
1	1	2	3	1	1	2
1	1	3	3	2	1	2
1	1	2	3	1	1	3
1	1	3	3	2	1	3
1	1	1	3	3	1	3
1	1	3	3	2	1	4
1	1	2	3	2	1	5
1	1	1	3	3	1	5
1	2	1	3	1	1	2
1	2	2	3	1	1	4
1	2	3	3	1	1	4
1	2	1	3	1	1	5
1	2	2	3	1	1	5
1	2	2	3	2	1	5
1	3	3	3	3	1	1
1	3	3	3	2	1	2
1	3	1	3	3	1	2
0	3	2	3	3	1	2
1	3	1	3	1	1	3
1	3	2	3	1	1	3
1	3	1	3	1	1	4
1	3	2	3	1	1	4
1	3	3	3	1	1	4
1	3	1	3	1	1	5
1	3	2	3	1	1	5
1	3	1	3	2	1	5
1	3	3	3	2	1	5
1	1	1	1	1	2	2
1	1	2	1	2	2	3
1	1	2	1	1	2	4
1	1	3	1	3	2	4
1	1	1	1	2	2	5
1	1	2	1	3	2	5
1	2	1	1	3	2	2
0	2	3	1	3	2	2
0	2	3	1	1	2	3
1	2	3	1	2	2	3
1	2	1	1	3	2	3
1	2	1	1	1	2	4
1	2	2	1	3	2	4
1	2	2	1	3	2	5
0	3	2	1	3	2	2
1	3	2	1	1	2	3
1	3	1	1	3	2	3
1	3	3	1	2	2	5
0	1	3	2	3	2	2
1	1	1	2	1	2	3
1	1	3	2	1	2	3
1	1	1	2	2	2	3
0	1	3	2	3	2	3
1	1	1	2	1	2	4
1	1	3	2	2	2	5
1	2	3	2	2	2	2
0	2	2	2	3	2	2
1	2	2	2	1	2	3
1	2	1	2	2	2	3
1	2	1	2	3	2	3
1	2	2	2	1	2	4
1	2	2	2	3	2	4
1	2	2	2	1	2	5
0	3	3	2	2	2	2
1	3	1	2	1	2	3
1	3	3	2	2	2	3
1	3	3	2	1	2	5
1	3	1	2	2	2	5
0	1	2	3	1	2	3
1	1	3	3	1	2	3
1	1	3	3	2	2	3
1	1	3	3	3	2	3
1	1	2	3	1	2	4
1	1	2	3	3	2	4
1	1	2	3	1	2	5
1	1	2	3	3	2	5
0	2	2	3	3	2	2
1	2	2	3	1	2	3
1	2	2	3	1	2	4
1	2	2	3	2	2	5
1	2	1	3	3	2	5
1	2	2	3	3	2	5
1	2	3	3	3	2	5
1	3	2	3	1	2	3
1	3	3	3	2	2	3
1	3	2	3	1	2	5
1	3	1	3	2	2	5
0	1	1	1	1	3	3
0	1	3	1	1	3	3
1	1	3	1	3	3	3
1	1	2	1	1	3	4
1	1	2	1	3	3	4
0	1	3	1	3	3	5
1	2	1	1	2	3	3
1	2	2	1	2	3	3
0	2	2	1	3	3	3
1	2	2	1	1	3	4
0	3	3	1	2	3	3
1	3	3	1	3	3	3
1	3	2	1	1	3	4
1	3	3	1	2	3	4
1	3	2	1	3	3	4
1	3	2	1	1	3	5
1	3	2	1	2	3	5
0	1	2	2	2	3	3
0	1	3	2	3	3	3
0	1	2	2	1	3	4
1	1	1	2	2	3	4
1	1	1	2	3	3	4
1	1	1	2	2	3	5
0	1	2	2	2	3	5
1	2	2	2	2	3	3
1	2	2	2	1	3	4
1	2	3	2	3	3	4
1	2	3	2	3	3	5
1	3	2	2	1	3	4
0	3	3	2	3	3	4
1	3	2	2	1	3	5
1	3	3	2	2	3	5
1	1	2	3	2	3	4
1	1	2	3	3	3	5
0	2	2	3	1	3	4
1	2	1	3	2	3	4
1	2	1	3	3	3	4
1	2	2	3	3	3	4
1	3	1	3	1	3	5
1	3	3	3	1	3	5
0	3	3	3	2	3	5
1	3	1	3	3	3	5
1	1	3	1	1	4	4
0	1	2	1	2	4	4
0	1	2	1	3	4	4
0	1	3	1	3	4	4
0	1	1	1	1	4	5
0	1	2	1	1	4	5
0	2	2	1	1	4	4
1	2	1	1	3	4	4
1	2	3	1	2	4	5
1	2	3	1	3	4	5
0	3	3	1	2	4	4
1	3	1	1	1	4	5
1	3	2	1	1	4	5
1	3	3	1	2	4	5
1	2	1	2	3	4	4
1	3	2	2	3	4	4
1	3	1	2	1	4	5
0	1	2	3	3	4	4
0	1	3	3	3	4	4
1	1	1	3	2	4	5
1	1	2	3	2	4	5
1	1	1	3	3	4	5
0	2	3	3	1	4	5
1	2	2	3	2	4	5
0	3	3	3	3	4	4
0	3	2	3	1	4	5
0	2	3	1	1	5	5
1	2	1	1	2	5	5
1	2	1	1	3	5	5
1	2	3	1	3	5	5
0	3	2	1	2	5	5
0	1	2	2	2	5	5
0	1	3	2	2	5	5
1	1	1	2	3	5	5
0	2	3	2	2	5	5
1	3	2	2	3	5	5
0	1	2	3	3	5	5
1	1	2	1	1	1	1
0	1	3	1	3	1	1
0	1	3	1	1	1	2
0	1	2	1	3	1	2
1	1	3	1	1	1	3
1	1	2	1	3	1	3
1	1	1	1	1	1	4
1	1	3	1	2	1	4
1	1	2	1	2	1	5
1	1	3	1	2	1	5
1	1	3	1	3	1	5
1	2	2	1	1	1	1
1	2	3	1	1	1	1
0	2	1	1	1	1	2
0	2	2	1	2	1	2
1	2	3	1	1	1	3
1	2	2	1	2	1	3
0	2	3	1	2	1	3
1	2	1	1	3	1	3
1	2	3	1	3	1	3
1	2	1	1	2	1	4
1	2	1	1	3	1	4
1	2	2	1	1	1	5
1	2	3	1	1	1	5
1	2	2	1	3	1	5
0	3	1	1	3	1	1
1	3	1	1	2	1	2
1	3	3	1	2	1	2
1	3	2	1	3	1	2
0	3	1	1	2	1	3
1	3	3	1	2	1	3
1	3	1	1	3	1	3
1	3	2	1	3	1	3
1	3	2	1	3	1	4
1	3	1	1	1	1	5
0	1	2	2	3	1	1
1	1	2	2	1	1	3
0	1	3	2	1	1	3
1	1	2	2	3	1	4
1	2	3	2	2	1	1
0	2	3	2	3	1	1
1	2	1	2	2	1	2
1	2	1	2	1	1	5
1	2	2	2	1	1	5
1	3	3	2	1	1	2
1	3	1	2	3	1	2
1	3	1	2	1	1	3
1	3	2	2	1	1	3
1	3	1	2	2	1	3
1	3	2	2	2	1	3
1	3	1	2	1	1	4
1	3	3	2	1	1	4
1	3	1	2	1	1	5
1	3	1	2	3	1	5
0	1	1	3	2	1	2
1	1	2	3	2	1	2
1	1	3	3	1	1	3
1	1	1	3	2	1	3
1	1	3	3	3	1	3
1	1	2	3	2	1	4
1	1	1	3	3	1	4
1	1	2	3	1	1	5
1	1	1	3	2	1	5
1	2	2	3	1	1	2
1	2	1	3	2	1	2
1	2	3	3	1	1	3
1	2	1	3	1	1	4
1	2	1	3	3	1	4
1	2	3	3	1	1	5
1	3	3	3	1	1	3
1	3	3	3	2	1	3
0	3	2	3	3	1	3
0	3	3	3	3	1	3
1	3	1	3	2	1	4
1	3	1	3	3	1	5
1	3	3	3	3	1	5
0	1	2	1	1	2	2
0	1	3	1	1	2	2
0	1	3	1	3	2	2
1	1	1	1	2	2	3
1	1	3	1	2	2	3
1	1	1	1	3	2	3
1	1	3	1	3	2	3
1	1	1	1	1	2	5
1	1	2	1	1	2	5
1	1	3	1	2	2	5
1	2	1	1	2	2	2
0	2	2	1	3	2	2
1	2	1	1	1	2	3
1	2	3	1	3	2	3
1	2	2	1	1	2	5
1	2	3	1	3	2	5
0	3	3	1	2	2	2
1	3	3	1	3	2	2
1	3	1	1	2	2	3
1	3	3	1	3	2	3
1	3	2	1	3	2	4
1	3	1	1	1	2	5
1	3	3	1	1	2	5
1	3	3	1	3	2	5
1	1	1	2	2	2	2
1	1	2	2	1	2	3
1	1	2	2	2	2	3
1	1	1	2	3	2	3
1	1	3	2	1	2	4
1	1	3	2	1	2	5
1	1	2	2	3	2	5
1	2	3	2	1	2	4
1	2	1	2	2	2	4
1	2	3	2	2	2	4
1	2	3	2	1	2	5
1	2	3	2	2	2	5
1	2	3	2	3	2	5
0	3	1	2	3	2	2
0	3	2	2	1	2	3
1	3	1	2	2	2	3
1	3	1	2	3	2	3
1	3	3	2	1	2	4
1	3	2	2	3	2	4
1	3	1	2	1	2	5
0	1	3	3	3	2	2
0	1	2	3	3	2	3
1	1	1	3	1	2	4
1	1	3	3	3	2	4
1	1	3	3	2	2	5
1	1	1	3	3	2	5
1	2	1	3	3	2	3
1	2	3	3	3	2	3
1	2	3	3	1	2	4
1	2	1	3	2	2	5
1	3	2	3	2	2	3
1	3	1	3	3	2	3
1	3	1	3	3	2	4
1	3	3	3	3	2	4
1	3	1	3	1	2	5
1	3	3	3	3	2	5
0	1	3	1	1	3	4
1	1	2	1	2	3	4
1	1	1	1	3	3	4
0	1	3	1	3	3	4
1	1	2	1	1	3	5
1	2	3	1	1	3	3
1	2	1	1	2	3	4
1	2	2	1	2	3	4
1	2	2	1	2	3	5
1	3	3	1	1	3	3
1	3	1	1	2	3	3
1	3	2	1	2	3	3
1	3	3	1	3	3	5
1	1	1	2	3	3	3
0	1	2	2	3	3	3
1	1	3	2	1	3	4
0	1	3	2	2	3	4
1	1	1	2	1	3	5
0	1	2	2	1	3	5
1	1	3	2	1	3	5
1	1	1	2	3	3	5
0	2	2	2	3	3	3
1	2	2	2	3	3	4
1	2	3	2	2	3	5
1	3	3	2	2	3	3
1	3	1	2	3	3	3
0	1	2	3	3	3	3
0	1	3	3	2	3	4
0	1	1	3	1	3	5
1	1	2	3	1	3	5
1	2	2	3	3	3	3
0	2	3	3	3	3	3
1	2	1	3	1	3	5
1	2	2	3	2	3	5
0	3	3	3	3	3	3
1	3	2	3	2	3	4
0	3	3	3	3	3	4
1	3	2	3	2	3	5
0	1	1	1	1	4	4
0	1	3	1	2	4	4
0	1	2	1	2	4	5
0	1	3	1	2	4	5
1	2	1	1	3	4	5
0	3	3	1	1	4	4
1	3	2	1	3	4	4
0	3	3	1	3	4	4
0	1	1	2	2	4	4
0	1	3	2	2	4	4
0	1	3	2	3	4	4
0	2	3	2	2	4	4
1	2	3	2	3	4	4
0	2	2	2	1	4	5
1	3	3	2	2	4	4
0	3	3	2	3	4	4
1	3	1	2	3	4	5
1	3	3	2	3	4	5
0	1	2	3	1	4	5
1	1	3	3	2	4	5
1	2	2	3	3	4	4
1	2	1	3	3	4	5
0	3	3	3	1	4	5
1	3	1	3	2	4	5
0	1	1	1	1	5	5
0	1	2	1	1	5	5
0	1	3	1	1	5	5
1	1	1	1	2	5	5
1	3	3	1	1	5	5
1	2	2	2	2	5	5
1	2	1	2	3	5	5
0	2	3	2	3	5	5
1	3	1	2	3	5	5
1	1	1	1	1	1	1
1	1	3	1	1	1	1
0	1	2	1	2	1	1
0	1	1	1	3	1	1
1	1	2	1	1	1	2
1	1	1	1	2	1	5
0	2	3	1	2	1	1
1	2	3	1	3	1	1
1	2	3	1	2	1	2
1	2	1	1	3	1	2
1	2	2	1	2	1	5
0	3	1	1	2	1	1
1	3	2	1	2	1	1
0	3	3	1	1	1	2
1	3	3	1	3	1	3
1	3	1	1	2	1	4
1	3	1	1	2	1	5
1	3	2	1	2	1	5
1	3	3	1	2	1	5
0	1	2	2	1	1	2
1	1	2	2	2	1	2
1	1	1	2	1	1	3
1	1	1	2	2	1	3
1	1	2	2	2	1	3
1	1	3	2	1	1	4
1	1	3	2	2	1	4
1	1	3	2	3	1	4
1	1	1	2	1	1	5
1	1	3	2	1	1	5
1	1	2	2	3	1	5
0	2	1	2	1	1	2
1	2	2	2	1	1	3
1	2	3	2	1	1	3
1	2	1	2	2	1	3
1	2	2	2	3	1	3
1	2	3	2	3	1	3
1	2	2	2	1	1	4
1	2	3	2	3	1	4
1	2	2	2	3	1	5
1	3	3	2	2	1	1
1	3	3	2	3	1	1
1	3	1	2	2	1	2
0	3	2	2	3	1	2
1	3	2	2	3	1	3
1	3	2	2	1	1	4
1	3	2	2	2	1	4
1	3	3	2	3	1	4
1	3	2	2	1	1	5
1	3	3	2	1	1	5
1	3	2	2	2	1	5
1	3	3	2	3	1	5
0	1	1	3	3	1	1
1	1	2	3	3	1	1
1	1	1	3	1	1	2
0	1	3	3	1	1	2
1	1	2	3	3	1	3
1	1	1	3	1	1	4
1	1	2	3	1	1	4
1	1	3	3	1	1	4
1	1	1	3	2	1	4
1	1	2	3	3	1	4
1	1	3	3	3	1	4
1	1	3	3	1	1	5
1	1	2	3	3	1	5
0	2	2	3	3	1	1
0	2	3	3	1	1	2
1	2	2	3	2	1	2
1	2	3	3	2	1	2
1	2	3	3	3	1	2
1	2	2	3	2	1	3
1	2	1	3	2	1	4
1	2	3	3	3	1	4
1	2	3	3	2	1	5
1	2	1	3	3	1	5
1	3	1	3	1	1	2
0	3	2	3	1	1	2
1	3	2	3	2	1	3
1	3	2	3	2	1	4
1	3	2	3	2	1	5
1	3	2	3	3	1	5
0	1	2	1	3	2	2
0	1	3	1	1	2	3
1	1	3	1	1	2	4
1	1	1	1	2	2	4
1	1	3	1	3	2	5
1	2	3	1	1	2	2
0	2	2	1	2	2	2
0	2	3	1	2	2	2
1	2	1	1	3	2	4
1	2	3	1	1	2	5
1	3	2	1	2	2	3
1	3	2	1	3	2	3
1	3	3	1	1	2	4
1	3	3	1	2	2	4
1	3	3	1	3	2	4
1	3	1	1	2	2	5
0	1	1	2	3	2	2
1	1	2	2	3	2	2
1	1	2	2	3	2	3
1	1	1	2	2	2	4
1	1	3	2	2	2	4
1	1	1	2	1	2	5
1	1	2	2	1	2	5
1	1	1	2	2	2	5
1	1	2	2	2	2	5
1	2	2	2	2	2	2
1	2	3	2	2	2	3
0	2	3	2	3	2	3
1	2	3	2	3	2	4
1	2	1	2	2	2	5
1	2	1	2	3	2	5
1	3	2	2	2	2	3
1	3	1	2	2	2	4
1	3	1	2	3	2	4
1	3	2	2	2	2	5
1	3	3	2	2	2	5
1	3	2	2	3	2	5
1	3	3	2	3	2	5
0	1	2	3	3	2	2
1	1	1	3	1	2	3
1	1	1	3	2	2	3
1	1	2	3	2	2	4
1	1	2	3	2	2	5
0	2	3	3	1	2	3
0	2	2	3	2	2	3
1	2	3	3	2	2	3
1	2	2	3	3	2	3
1	2	2	3	3	2	4
1	2	1	3	1	2	5
1	3	3	3	3	2	3
1	1	2	1	1	3	3
0	1	3	1	2	3	3
1	1	1	1	1	3	4
1	1	1	1	2	3	4
0	2	3	1	2	3	3
1	2	3	1	3	3	3
1	2	3	1	1	3	4
1	2	3	1	2	3	4
1	2	2	1	1	3	5
1	2	3	1	1	3	5
1	2	2	1	3	3	5
1	3	1	1	3	3	3
1	3	2	1	3	3	3
1	3	1	1	1	3	5
1	3	3	1	1	3	5
1	3	1	1	2	3	5
1	3	3	1	2	3	5
1	3	1	1	3	3	5
1	3	2	1	3	3	5
1	1	3	2	2	3	5
1	2	2	2	1	3	5
1	2	3	2	1	3	5
1	2	2	2	2	3	5
1	2	2	2	3	3	5
1	3	2	2	3	3	3
1	3	3	2	3	3	3
1	3	1	2	1	3	4
1	3	3	2	2	3	4
1	3	3	2	1	3	5
1	3	1	2	2	3	5
1	3	2	2	2	3	5
1	3	3	2	3	3	5
0	1	3	3	3	3	3
1	1	1	3	3	3	4
0	1	3	3	1	3	5
1	1	1	3	2	3	5
1	1	2	3	2	3	5
0	2	1	3	1	3	4
1	2	3	3	1	3	4
0	2	3	3	2	3	4
1	2	2	3	1	3	5
1	2	1	3	3	3	5
1	3	2	3	1	3	4
1	3	3	3	1	3	4
0	3	3	3	2	3	4
1	3	1	3	3	3	4
1	1	3	1	1	4	5
1	1	1	1	3	4	5
1	1	2	1	3	4	5
1	2	1	1	2	4	4
1	2	3	1	3	4	4
0	2	2	1	3	4	5
1	3	2	1	2	4	4
1	3	1	1	2	4	5
1	1	2	2	1	4	5
1	1	1	2	2	4	5
1	1	2	2	2	4	5
0	1	3	2	2	4	5
1	1	1	2	3	4	5
1	2	1	2	2	4	5
1	2	2	2	2	4	5
1	3	2	2	1	4	5
0	3	3	2	2	4	5
1	3	2	2	3	4	5
0	1	3	3	3	4	5
1	2	1	3	1	4	5
1	2	2	3	1	4	5
1	2	1	3	2	4	5
0	2	3	3	2	4	5
1	3	1	1	2	5	5
0	3	3	1	2	5	5
1	3	1	1	3	5	5
1	3	3	1	3	5	5
0	1	2	2	3	5	5
1	3	3	2	2	5	5
1	1	1	3	3	5	5
0	2	3	3	3	5	5
1	1	1	1	2	1	1
1	1	2	1	2	1	2
1	1	1	1	3	1	2
1	1	1	1	2	1	3
1	1	3	1	2	1	3
1	1	3	1	3	1	3
1	1	2	1	1	1	4
1	1	2	1	2	1	4
1	1	1	1	3	1	4
1	1	3	1	1	1	5
0	2	1	1	2	1	1
1	2	2	1	3	1	1
0	2	2	1	1	1	3
1	2	1	1	2	1	3
0	2	2	1	3	1	3
1	2	1	1	1	1	4
1	2	3	1	1	1	4
1	2	2	1	2	1	4
1	2	3	1	3	1	4
1	2	1	1	1	1	5
0	3	3	1	1	1	1
1	3	2	1	1	1	2
1	3	2	1	1	1	3
1	3	3	1	1	1	4
1	3	3	1	2	1	4
0	3	3	1	3	1	4
1	3	2	1	3	1	5
1	1	1	2	2	1	1
0	1	3	2	2	1	1
1	1	1	2	3	1	1
0	1	3	2	3	1	1
1	1	3	2	1	1	2
1	1	1	2	3	1	2
0	1	2	2	3	1	2
1	1	3	2	3	1	3
1	1	1	2	1	1	4
1	1	2	2	1	1	4
1	1	1	2	2	1	5
1	1	2	2	2	1	5
1	2	2	2	3	1	1
1	2	3	2	1	1	2
1	2	3	2	3	1	2
1	2	1	2	1	1	3
1	2	1	2	3	1	3
1	2	1	2	1	1	4
1	2	3	2	1	1	4
1	2	2	2	2	1	4
0	3	2	2	3	1	1
1	3	1	2	1	1	2
0	3	3	2	2	1	2
0	3	3	2	3	1	2
1	3	1	2	2	1	4
1	3	3	2	2	1	4
1	3	3	2	2	1	5
1	3	2	2	3	1	5
1	1	1	3	3	1	2
1	1	2	3	2	1	3
1	2	1	3	3	1	2
1	2	2	3	3	1	2
0	2	1	3	1	1	3
1	2	1	3	2	1	3
1	2	3	3	2	1	3
1	2	3	3	3	1	3
1	2	1	3	2	1	5
1	2	2	3	3	1	5
0	3	2	3	2	1	2
1	3	1	3	2	1	3
1	3	1	3	3	1	3
1	1	1	1	2	2	2
1	1	2	1	2	2	2
0	1	3	1	2	2	2
1	1	1	1	1	2	3
1	1	2	1	1	2	3
1	1	1	1	1	2	4
1	1	2	1	2	2	4
1	1	3	1	2	2	4
1	1	1	1	3	2	4
1	1	2	1	3	2	4
1	1	1	1	3	2	5
1	2	1	1	2	2	3
1	2	3	1	1	2	4
1	2	1	1	2	2	4
1	2	3	1	3	2	4
1	2	1	1	1	2	5
1	2	1	1	2	2	5
1	2	2	1	2	2	5
0	3	1	1	2	2	2
1	3	2	1	2	2	2
1	3	3	1	2	2	3
1	3	1	1	1	2	4
1	3	2	1	2	2	5
1	3	2	1	3	2	5
1	1	3	2	2	2	2
1	1	3	2	2	2	3
1	1	2	2	3	2	4
0	2	1	2	3	2	2
1	2	1	2	3	2	4
1	2	1	2	1	2	5
1	2	2	2	3	2	5
1	3	2	2	3	2	2
0	3	3	2	1	2	3
1	3	2	2	3	2	3
1	3	3	2	3	2	3
1	3	2	2	1	2	4
1	3	3	2	2	2	4
1	3	3	2	3	2	4
1	3	2	2	1	2	5
1	1	2	3	2	2	3
1	1	1	3	3	2	3
0	1	3	3	2	2	4
1	1	1	3	3	2	4
1	2	1	3	1	2	3
1	2	1	3	2	2	3
1	2	2	3	2	2	4
1	2	3	3	2	2	4
1	2	3	3	3	2	4
1	2	2	3	1	2	5
0	3	3	3	3	2	2
1	3	1	3	1	2	4
1	3	2	3	1	2	4
1	3	3	3	1	2	4
1	3	2	3	2	2	4
1	3	3	3	2	2	5
1	1	1	1	2	3	3
0	1	2	1	2	3	3
0	1	2	1	3	3	3
1	1	3	1	2	3	4
1	1	1	1	1	3	5
1	1	2	1	2	3	5
1	1	1	1	3	3	5
1	1	2	1	3	3	5
1	2	2	1	1	3	3
1	2	1	1	1	3	4
1	2	1	1	3	3	4
1	2	3	1	3	3	4
1	2	1	1	2	3	5
1	2	3	1	2	3	5
1	2	1	1	3	3	5
1	3	1	1	1	3	4
1	3	1	1	2	3	4
1	3	2	1	2	3	4
1	3	1	1	3	3	4
1	3	3	1	3	3	4
1	1	1	2	2	3	3
0	1	3	2	2	3	3
0	1	2	2	2	3	4
1	1	3	2	3	3	4
0	1	3	2	3	3	5
1	2	1	2	3	3	3
0	2	3	2	3	3	3
1	2	1	2	3	3	5
0	3	3	2	1	3	4
1	3	1	2	2	3	4
0	3	2	2	2	3	4
1	3	2	2	3	3	4
1	3	1	2	1	3	5
1	3	1	2	3	3	5
0	1	1	3	3	3	3
0	1	2	3	1	3	4
0	1	1	3	2	3	4
1	1	3	3	2	3	5
1	1	1	3	3	3	5
0	1	3	3	3	3	5
1	2	3	3	3	3	4
1	2	3	3	1	3	5
1	2	3	3	2	3	5
1	2	2	3	3	3	5
1	2	3	3	3	3	5
1	3	1	3	1	3	4
1	3	2	3	3	3	4
1	3	2	3	1	3	5
1	3	2	3	3	3	5
1	3	3	3	3	3	5
0	1	2	1	1	4	4
1	1	1	1	3	4	4
1	1	1	1	2	4	5
1	2	3	1	1	4	4
1	2	3	1	2	4	4
1	2	2	1	3	4	4
1	3	1	1	3	4	4
1	3	1	1	3	4	5
1	3	2	1	3	4	5
1	3	3	1	3	4	5
1	1	2	2	2	4	4
1	1	1	2	3	4	4
1	1	2	2	3	4	4
1	1	1	2	1	4	5
1	2	2	2	3	4	4
1	2	1	2	1	4	5
1	2	3	2	1	4	5
1	2	3	2	3	4	5
0	3	3	2	1	4	5
0	1	1	3	3	4	4
0	1	1	3	1	4	5
0	1	3	3	1	4	5
1	1	2	3	3	4	5
0	2	3	3	3	4	4
0	2	2	3	3	4	5
1	3	2	3	2	4	5
1	3	3	3	2	4	5
1	3	2	3	3	4	5
1	2	2	1	1	5	5
1	2	2	1	2	5	5
0	3	2	1	3	5	5
0	1	3	2	3	5	5
0	2	2	3	3	5	5
1	3	3	3	3	5	5
1	1	2	1	3	1	1
1	1	1	1	1	1	2
0	1	1	1	2	1	2
1	1	2	1	1	1	3
1	1	2	1	2	1	3
1	1	1	1	2	1	4
1	1	2	1	3	1	4
1	1	3	1	3	1	4
1	1	1	1	1	1	5
1	1	2	1	3	1	5
1	2	2	1	2	1	1
0	2	3	1	1	1	2
1	2	2	1	3	1	2
0	2	3	1	2	1	4
1	2	2	1	3	1	4
1	2	1	1	2	1	5
1	2	3	1	3	1	5
0	3	3	1	2	1	1
0	3	2	1	3	1	1
0	3	1	1	1	1	2
1	3	3	1	3	1	2
1	3	1	1	1	1	3
1	3	1	1	3	1	5
1	3	3	1	3	1	5
1	1	2	2	2	1	1
1	1	1	2	2	1	2
0	1	3	2	2	1	2
0	1	3	2	3	1	2
1	1	1	2	3	1	3
1	1	2	2	3	1	3
1	1	1	2	2	1	4
1	1	2	2	2	1	4
1	1	1	2	3	1	4
1	1	3	2	2	1	5
1	1	1	2	3	1	5
1	1	3	2	3	1	5
0	2	1	2	3	1	1
1	2	2	2	2	1	2
1	2	3	2	2	1	2
0	2	2	2	3	1	2
1	2	2	2	2	1	3
1	2	3	2	2	1	3
1	2	1	2	2	1	4
1	2	3	2	2	1	4
1	2	1	2	3	1	4
1	2	2	2	2	1	5
1	2	3	2	2	1	5
1	2	1	2	3	1	5
1	3	2	2	1	1	2
1	3	3	2	1	1	3
1	3	3	2	3	1	3
1	1	3	3	3	1	1
1	1	2	3	3	1	2
0	1	3	3	3	1	2
1	1	1	3	1	1	3
1	1	1	3	1	1	5
1	1	3	3	2	1	5
1	1	3	3	3	1	5
1	2	3	3	3	1	1
1	2	2	3	1	1	3
1	2	1	3	3	1	3
1	2	2	3	3	1	3
1	2	2	3	2	1	4
1	2	3	3	2	1	4
1	2	2	3	3	1	4
1	2	3	3	3	1	5
0	3	3	3	1	1	2
1	3	1	3	2	1	2
1	3	3	3	3	1	2
1	3	3	3	2	1	4
1	3	1	3	3	1	4
1	3	2	3	3	1	4
1	3	3	3	3	1	4
1	3	3	3	1	1	5
1	1	1	1	3	2	2
1	1	2	1	3	2	3
1	1	3	1	1	2	5
1	1	2	1	2	2	5
1	2	2	1	1	2	2
1	2	2	1	1	2	3
1	2	2	1	2	2	3
0	2	2	1	3	2	3
1	2	2	1	1	2	4
1	2	2	1	2	2	4
1	2	3	1	2	2	4
1	2	3	1	2	2	5
1	2	1	1	3	2	5
1	3	3	1	1	2	2
1	3	1	1	3	2	2
1	3	1	1	1	2	3
1	3	3	1	1	2	3
1	3	2	1	1	2	4
1	3	1	1	2	2	4
1	3	2	1	2	2	4
1	3	1	1	3	2	4
1	3	2	1	1	2	5
1	3	1	1	3	2	5
0	1	2	2	2	2	2
0	1	2	2	1	2	4
1	1	2	2	2	2	4
1	1	1	2	3	2	4
1	1	3	2	3	2	4
1	1	1	2	3	2	5
1	1	3	2	3	2	5
1	2	3	2	3	2	2
0	2	1	2	1	2	3
1	2	3	2	1	2	3
1	2	2	2	2	2	3
1	2	2	2	3	2	3
1	2	1	2	1	2	4
1	2	2	2	2	2	4
1	2	2	2	2	2	5
1	3	3	2	3	2	2
1	3	1	2	1	2	4
1	3	2	2	2	2	4
1	3	1	2	3	2	5
1	1	1	3	3	2	2
1	1	3	3	1	2	4
1	1	1	3	2	2	4
1	1	1	3	1	2	5
1	1	3	3	1	2	5
1	1	1	3	2	2	5
1	1	3	3	3	2	5
1	2	3	3	3	2	2
1	2	1	3	1	2	4
1	2	1	3	2	2	4
1	2	1	3	3	2	4
1	2	3	3	1	2	5
1	2	3	3	2	2	5
0	3	1	3	1	2	3
0	3	3	3	1	2	3
1	3	1	3	2	2	3
1	3	2	3	3	2	3
1	3	1	3	2	2	4
1	3	3	3	2	2	4
1	3	2	3	3	2	4
1	3	3	3	1	2	5
1	3	2	3	2	2	5
1	3	1	3	3	2	5
1	3	2	3	3	2	5
0	1	1	1	3	3	3
1	1	3	1	1	3	5
1	1	1	1	2	3	5
1	1	3	1	2	3	5
1	2	1	1	3	3	3
1	2	2	1	3	3	4
1	2	1	1	1	3	5
1	2	3	1	3	3	5
1	3	3	1	1	3	4
1	1	1	2	1	3	4
0	1	2	2	3	3	4
1	1	2	2	3	3	5
1	2	3	2	2	3	3
1	2	1	2	1	3	4
0	2	3	2	1	3	4
1	2	1	2	2	3	4
1	2	2	2	2	3	4
1	2	3	2	2	3	4
1	2	1	2	3	3	4
1	2	1	2	1	3	5
1	2	1	2	2	3	5
1	3	1	2	3	3	4
1	3	2	2	3	3	5
1	1	1	3	1	3	4
0	1	3	3	1	3	4
0	1	2	3	3	3	4
0	1	3	3	3	3	4
1	2	2	3	2	3	4
1	2	1	3	2	3	5
1	3	1	3	2	3	4
1	3	1	3	2	3	5
1	1	1	1	2	4	4
0	1	3	1	3	4	5
0	2	2	1	2	4	4
1	2	1	1	1	4	5
1	2	2	1	1	4	5
1	2	3	1	1	4	5
1	2	1	1	2	4	5
1	2	2	1	2	4	5
1	3	1	1	2	4	4
1	3	3	1	1	4	5
1	3	2	1	2	4	5
0	1	3	2	1	4	5
1	1	2	2	3	4	5
1	1	3	2	3	4	5
0	2	2	2	2	4	4
0	2	3	2	2	4	5
1	2	1	2	3	4	5
1	2	2	2	3	4	5
1	3	1	2	3	4	4
1	3	1	2	2	4	5
1	3	2	2	2	4	5
0	2	3	3	3	4	5
1	3	1	3	1	4	5
1	3	1	3	3	4	5
0	3	3	3	3	4	5
0	1	2	1	2	5	5
1	1	3	1	2	5	5
1	1	1	1	3	5	5
0	1	2	1	3	5	5
1	1	3	1	3	5	5
1	2	3	1	2	5	5
1	2	2	1	3	5	5
1	1	1	2	2	5	5
0	2	2	2	3	5	5
0	3	3	2	3	5	5
0	1	3	3	3	5	5
1	1	3	1	2	1	1
1	1	3	1	2	1	2
0	1	3	1	3	1	2
1	1	1	1	1	1	3
1	1	1	1	3	1	3
1	1	3	1	1	1	4
1	1	2	1	1	1	5
1	1	1	1	3	1	5
1	2	1	1	3	1	1
1	2	2	1	1	1	2
1	2	1	1	2	1	2
1	2	3	1	3	1	2
1	2	1	1	1	1	3
1	2	2	1	1	1	4
1	2	3	1	2	1	5
1	2	1	1	3	1	5
0	3	3	1	3	1	1
1	3	2	1	2	1	2
0	3	1	1	3	1	2
0	3	3	1	1	1	3
1	3	2	1	2	1	3
1	3	1	1	1	1	4
1	3	2	1	1	1	4
1	3	2	1	2	1	4
1	3	1	1	3	1	4
1	3	2	1	1	1	5
1	3	3	1	1	1	5
1	1	1	2	1	1	2
1	1	3	2	2	1	3
1	1	2	2	1	1	5
0	2	2	2	2	1	1
0	2	2	2	1	1	2
1	2	1	2	3	1	2
1	2	2	2	3	1	4
1	2	3	2	1	1	5
1	2	1	2	2	1	5
1	2	3	2	3	1	5
0	3	1	2	3	1	1
1	3	2	2	2	1	2
1	3	3	2	2	1	3
1	3	1	2	3	1	3
1	3	1	2	3	1	4
1	3	2	2	3	1	4
1	3	1	2	2	1	5
1	1	2	3	1	1	2
1	1	3	3	2	1	2
1	1	2	3	1	1	3
1	1	3	3	2	1	3
1	1	1	3	3	1	3
1	1	3	3	2	1	4
1	1	2	3	2	1	5
1	1	1	3	3	1	5
0	2	1	3	1	1	2
1	2	2	3	1	1	4
1	2	3	3	1	1	4
1	2	1	3	1	1	5
1	2	2	3	1	1	5
1	2	2	3	2	1	5
0	3	3	3	3	1	1
0	3	3	3	2	1	2
1	3	1	3	3	1	2
0	3	2	3	3	1	2
1	3	1	3	1	1	3
1	3	2	3	1	1	3
1	3	1	3	1	1	4
1	3	2	3	1	1	4
1	3	3	3	1	1	4
1	3	1	3	1	1	5
1	3	2	3	1	1	5
1	3	1	3	2	1	5
1	3	3	3	2	1	5
0	1	1	1	1	2	2
1	1	2	1	2	2	3
1	1	2	1	1	2	4
1	1	3	1	3	2	4
1	1	1	1	2	2	5
1	1	2	1	3	2	5
1	2	1	1	3	2	2
1	2	3	1	3	2	2
0	2	3	1	1	2	3
0	2	3	1	2	2	3
1	2	1	1	3	2	3
1	2	1	1	1	2	4
1	2	2	1	3	2	4
1	2	2	1	3	2	5
0	3	2	1	3	2	2
0	3	2	1	1	2	3
1	3	1	1	3	2	3
1	3	3	1	2	2	5
1	1	3	2	3	2	2
1	1	1	2	1	2	3
1	1	3	2	1	2	3
1	1	1	2	2	2	3
0	1	3	2	3	2	3
1	1	1	2	1	2	4
1	1	3	2	2	2	5
1	2	3	2	2	2	2
0	2	2	2	3	2	2
1	2	2	2	1	2	3
1	2	1	2	2	2	3
1	2	1	2	3	2	3
1	2	2	2	1	2	4
1	2	2	2	3	2	4
1	2	2	2	1	2	5
0	3	3	2	2	2	2
1	3	1	2	1	2	3
1	3	3	2	2	2	3
1	3	3	2	1	2	5
1	3	1	2	2	2	5
0	1	2	3	1	2	3
0	1	3	3	1	2	3
1	1	3	3	2	2	3
0	1	3	3	3	2	3
1	1	2	3	1	2	4
1	1	2	3	3	2	4
1	1	2	3	1	2	5
1	1	2	3	3	2	5
0	2	2	3	3	2	2
1	2	2	3	1	2	3
1	2	2	3	1	2	4
1	2	2	3	2	2	5
1	2	1	3	3	2	5
1	2	2	3	3	2	5
1	2	3	3	3	2	5
1	3	2	3	1	2	3
1	3	3	3	2	2	3
1	3	2	3	1	2	5
1	3	1	3	2	2	5
1	1	1	1	1	3	3
0	1	3	1	1	3	3
1	1	3	1	3	3	3
0	1	2	1	1	3	4
1	1	2	1	3	3	4
0	1	3	1	3	3	5
1	2	1	1	2	3	3
1	2	2	1	2	3	3
0	2	2	1	3	3	3
[truncated: 2,140 more rows]
